# Supplementary material for: In Vitro Antimicrobial Activity of Contezolid Against Mycobacterium tuberculosis and Absence of Cross-Resistance with Linezolid
Source: Microorganisms. 2025 Sep 22;13(9):2216. doi: 10.3390/microorganisms13092216 (PMC12472310; doi:10.3390/microorganisms13092216)
Supplement: Supplementary file 1 [file microorganisms-13-02216-s001.zip]

Archive with 1 entries (1 files):
- microorganisms-3843724-supplementary.pdf
